# Supplementary material for: Development and characterization of functional antibodies targeting NMDA receptors
Source: Nat Commun. 2022 Feb 17;13:923. doi: 10.1038/s41467-022-28559-3 (PMC8854693; doi:10.1038/s41467-022-28559-3)
Supplement: Supplementary file 4 — Source Data [file 41467_2022_28559_MOESM4_ESM.zip]

Archive with 2 entries (2 files):
- Source Data _SI.xlsx
- Source Data_Main figures.xlsx
