# Supplementary material for: Development and characterization of functional antibodies targeting NMDA receptors
Source: Nat Commun. 2022 Feb 17;13:923. doi: 10.1038/s41467-022-28559-3 (PMC8854693; doi:10.1038/s41467-022-28559-3)
Supplement: Supplementary file 4 — Source Data [file 41467_2022_28559_MOESM4_ESM.zip › Source Data _SI.xlsx]

## Sheet: Supp. Fig. 2a
Panel A. Effects of IgG2 (0.1 mg/mL) on GluN1-1b/GluN2B
Recording	Control current (pA)	IgG2 current (pA)	IgG2 current inhibition (%)
1	1268.9	844.1	0.334778
2	1021.7	699.5	0.315357
3	849	589.1	0.306125
4	784.3	580.4	0.259977
5	661	402.8	0.39062

## Sheet: Supp. Fig. 2b
Panel B. Effects of Fab2 (0.1 mg/mL) on GluN1-1b/GluN2B
Recording	Control current (pA)	Fab2 current (pA)	Fab2 current inhibition (%)
1	2588	2246	0.132148
2	613	387	0.368679
3	4364	2988	0.315307
4	3982	3002	0.246107

## Sheet: Supp. Fig. 2c
Panel C. Effects of IgG2 (0.1 mg/mL) on GluN1-1a/GluN2B
Recording	Control peak current (pA)	IgG2 peak current (pA)	IgG2 peak current inhibition (%)
1	928.212	750.627	0.19132
2	470.937	390.43	0.17095
3	280.946	168.238	0.401175
4	922.48	354.954	0.615218
Recording	Control steady-state current (pA)	IgG2 steady-state current (pA)	IgG2 steady-state current inhibition (%)
1	312.13	167.192	0.46435
2	290.434	210.431	0.275459
3	178.394	71.7	0.598082
4	416.098	114.74	0.724249

## Sheet: Supp. Fig. 2d
Panel D. Effects of IgG2 (0.1 mg/mL) on GluN1-1a/GluN2A/GluN2B
Recording	Control peak current (pA)	IgG2 peak current (pA)	IgG2 peak current inhibition (%)
1	764.528	542.281	0.290699
2	967.748	860.235	0.111096
3	717.045	582.614	0.18748
4	822.517	563.372	0.315064
5	672.98	534.447	0.20585
6	1060.64	835.694	0.212085
Recording	Control steady-state current (pA)	IgG2 steady-state current (pA)	IgG2 steady-state current inhibition (%)
1	456.44	231.122	0.493641
2	468.467	338.515	0.277399
3	464.805	323.283	0.304476
4	388.135	217.517	0.439585
5	246.249	184.589	0.250396
6	607.575	327.815	0.460454
