# Supplementary material for: Development and characterization of functional antibodies targeting NMDA receptors
Source: Nat Commun. 2022 Feb 17;13:923. doi: 10.1038/s41467-022-28559-3 (PMC8854693; doi:10.1038/s41467-022-28559-3)
Supplement: Supplementary file 4 — Source Data [file 41467_2022_28559_MOESM4_ESM.zip › Source Data_Main figures.xlsx]

## Sheet: Fig. 1b&f
	Wild type	Wild type	Wild type	Wild type	Wild type
Data ID	543	545	551	hf1	hf2
gly/glut	1640	2235	1310	756	1102
gly/glut+0.001 mg/ml IgG2	1429	1670	1079	652	935
gly/glut+0.005 mg/ml IgG2	1117	1494	929	502	738
gly/glut+0.01 mg/ml IgG2	960	1294	837	416	628
gly/glut+0.1 mg/ml IgG2	859	1164	698	380	595
Normalized 0.001 mg/ml	0.871341	0.747204	0.823664	0.862434	0.848457		0.049988
Normalized 0.005 mg/ml	0.681098	0.668456	0.70916	0.664021	0.669691		0.0182682
Normalized 0.01 mg/ml	0.585366	0.578971	0.638931	0.550265	0.569873		0.0330906
Normalized 0.1 mg/ml	0.52378	0.520805	0.532824	0.502646	0.539927		0.0141229
average 0.001 mg/ml	0.83062
average 0.005 mg/ml	0.678485
average 0.01 mg/mml	0.584681
average 0.1 mg/ml	0.523997
stdev 0.001 mg/ml	0.049988
stdev 0.005 mg/ml	0.0182682
stdev 0.01 mg/ml	0.0330906
stdev 0.1 mg/ml	0.0141229

## Sheet: Fig. 3e
	mutant A	mutant A	mutant A	mutant A	mutant A
Data ID	555	557	561	563	565
gly/glut	445	562	167	874	1068
gly/glut+0.001 mg/ml IgG2	413	562	145	800	985
gly/glut+0.005 mg/ml IgG2	382	574	140	754	941
gly/glut+0.01 mg/ml IgG2	354	554	140	672	868
gly/glut+0.1 mg/ml IgG2	341	548	140	655	824
Normalized 0.001 mg/ml	0.92809	1	0.868263	0.915332	0.922285
Normalized 0.005 mg/ml	0.858427	1.02135	0.838323	0.8627	0.881086
Normalized 0.01 mg/ml	0.795506	0.985765	0.838323	0.768879	0.812734
Normalized 0.1 mg/ml	0.766292	0.975089	0.838323	0.749428	0.771536
average 0.001 mg/ml	0.926794
average 0.005 mg/ml	0.892378
average 0.01 mg/mml	0.840241
average 0.1 mg/ml	0.820134
stdev 0.001 mg/ml	0.0472714
stdev 0.005 mg/ml	0.0736838
stdev 0.01 mg/ml	0.085193
stdev 0.1 mg/ml	0.0930081

## Sheet: Fig. 3f
	mutant W	mutant W	mutant W	mutant W		mutant W
Data ID	567	570	577	580		572
gly/glut	283	1037	621	1071		180
gly/glut+0.001 mg/ml IgG2	272	994	613	1051		163
gly/glut+0.005 mg/ml IgG2	272	965	604	1016		154
gly/glut+0.01 mg/ml IgG2	264	936	595	981		146
gly/glut+0.1 mg/ml IgG2	264	927	595	926		142
column 4/3	0.961131	0.958534	0.987118	0.981326		0.905556
column 5/3	0.961131	0.930569	0.972625	0.948646		0.855556
column 6/3	0.932862	0.902604	0.958132	0.915966		0.811111
column 7/3	0.932862	0.893925	0.958132	0.864613		0.788889
average 4/3	0.972027
average 5/3	0.953243
average 6/3	0.927391
average 7/3	0.912383
stdev 4/3	0.0143176
stdev 5/3	0.0180103
stdev 6/3	0.0239435
stdev 7/3	0.0413727
